# Supplementary material for: The macrophage-associated microRNA-4715-3p / Gasdermin D axis potentially indicates fibrosis progression in nonalcoholic fatty liver disease: evidence from transcriptome and biological data
Source: Bioengineered. 2022 May 6;13(5):11740–51. doi: 10.1080/21655979.2022.2072602 (PMC9275955; doi:10.1080/21655979.2022.2072602)
Supplement: Supplemental Material [file KBIE_A_2072602_SM3753.zip]

Archive with 3 entries (2 files):
- supplementary/
- supplementary/supplementary Figure1.tif
- supplementary/Supplementary Table 1.docx
